# Supplementary material for: Dynamic Transcriptome Sequencing of Bovine Alphaherpesvirus Type 1 and Host Cells Carried Out by a Multi-Technique Approach
Source: Front Genet. 2021 Apr 7;12:619056. doi: 10.3389/fgene.2021.619056 (PMC8059770; doi:10.3389/fgene.2021.619056)
Supplement: Supplementary file 1 [file Table_1.XLSX]

## Sheet: A
Supplementary Table 1. Summary tables of reaction conditions
A. Cell culturing conditions
Conditions/Components	Hungarian/Budapest	American/Mississippi
Cells	OK	MBDK
Media	DMEM	DMEM
Supplement	FBS (5%)	NCS (10%)
MOI	5	1
Incubation	5% CO2	5% CO2
Temperature	37°C	37°C

## Sheet: B
1B. PCR settings which were used for the amplification of ONT cDNA-seq libraries
Step	Temperature	Time	Number of PCR cycles
Initial denaturation	95°C	30 sec	1
Denaturation	95°C	15 sec	16
Annealing	62°C	15 sec	16
Elongation	65°C	4 min	16
Final extension	65°C	10 min	1
Hold	4°C	∞	-

## Sheet: C
1C. Reverse transcription incubation temperatures and time used for LoopSeq library preparation
Temperature	Duration	Number of cycles
50°C	90 min	1
85°C	5 min	1
4°C	∞	-

## Sheet: D
1D. PCR amplification conditions which were applied for LoopSeq library generation during the 1st PCR round
Temperature	Duration	Number of cycles	Ramp speed
95°C	5 min	1	2-3°C/sec
98°C	20 sec	20	2-3°C/sec
60°C	20 sec	20	2-3°C/sec
72°C	10 min	20	2-3°C/sec
4°C	∞	-	2-3°C/sec

## Sheet: E
1E. PCR amplification conditions which were applied for LoopSeq library generation during the 2nd PCR round
Temperature	Duration	Number of PCR cycles
98°C	45 sec	1
98°C	15 sec
60°C	30 sec	11
72°C	30 sec
4°C	∞	-

## Sheet: F
1F. ONT’s direct cDNA-sequencing conditions for PCR
Step	Temperature	Time	Number of PCR cycles
Denaturation	94°C	1 min	1
Annealing	50°C	1 min	1
Extension	65°C	15 min	1
Hold	4°C	∞	-
