# Supplementary material for: Dynamic Transcriptome Sequencing of Bovine Alphaherpesvirus Type 1 and Host Cells Carried Out by a Multi-Technique Approach
Source: Front Genet. 2021 Apr 7;12:619056. doi: 10.3389/fgene.2021.619056 (PMC8059770; doi:10.3389/fgene.2021.619056)
Supplement: Supplementary file 2 [file Table_2.XLSX]

## Sheet: A - BoHV-1_ONT
Supplementary Table 2. Summary tables
2A. Statistics of ONT MinION sequencing reads mapped to the viral genome
Samples	Read count	Mapped read count	Mapped fraction	Min read length	Min mapped read length	Mean read length	Stdev length	Mean mapped read length	Stdev mapped length	Median read length	Median mapped read length	Max read length	Max mapped read length	Mismatch fraction	Stdev mismatch	Insertion fraction	Stdev insertion	Deletion fraction	Stdev deletion	GC fraction of aligned	Stdev GC content
BoHV1_Hu_dRNA	916140	516294	0.564	1	85	970.223	630.557	980.525	702.279	840	814	21963	11401	0.036	29.585	0.032	30.429	0.050	35.849	0.697	499.235
BoHV1_Mi_odT_bc58	2574590	221720	0.086	52	79	1 179.308	799.953	779.205	470.555	965	701	40525	5224	0.043	25.831	0.040	61.267	0.049	29.419	0.662	319.476
BoHV1_Mi_rand_bc60	2324188	78415	0.034	68	81	1 104.522	700.912	720.858	432.505	915	618	16421	4651	0.038	21.848	0.038	55.014	0.041	23.283	0.674	292.998
BoHV1_Hu_odT_bc57	2142656	466897	0.218	55	79	1 105.046	834.554	575.563	374.763	861	457	27496	5299	0.043	20.159	0.039	47.472	0.048	22.879	0.657	252.524
BoHV1_Hu_rand_bc59	3326086	274488	0.083	58	80	1 002.446	641.130	603.422	363.589	828	507	12764	5574	0.039	18.685	0.037	44.683	0.041	20.342	0.675	246.756
BoHV1_Mi_A_1h_bc1	780268	100	0	99	149	1 331.929	995.952	860.700	632.794	1044	683.500	22925	4840	0.043	27.859	0.124	256.907	0.059	35.618	0.774	535.817
BoHV1_Mi_A_2h_bc2	660104	2588	0.004	93	97	1 476.860	1 221.802	1 194.337	808.835	1108	1201	27464	6955	0.043	37.544	0.070	219.405	0.059	55.161	0.725	620.802
BoHV1_Mi_A_4h_bc3	234778	23618	0.101	88	83	1 593.930	1 434.932	1 326.147	1 009.650	1144	1133	24308	12313	0.032	36.011	0.054	227.757	0.039	44.282	0.706	746.382
BoHV1_Mi_A_6h_bc4	296424	70987	0.239	91	88	1 617.360	1 423.848	1 347.681	1 062.850	1198	1134	25373	13031	0.032	37.285	0.053	228.098	0.039	45.883	0.708	791.126
BoHV1_Mi_A_8h_bc5	291890	129202	0.443	84	82	1 445.273	1 225.804	1 155.715	955.325	1097	930	23434	13591	0.033	33.939	0.046	178.227	0.040	41.074	0.702	703.186
BoHV1_Mi_A_12h_bc6	247981	145094	0.585	90	79	1 560.563	1 347.506	1 235.438	1 045.915	1195	979	24135	13049	0.033	36.543	0.046	185.118	0.040	44.426	0.703	765.208
BoHV1_Mi_B_1h_bc8	1307887	164	0	80	125	1 202.391	920.516	936.061	836.948	940	584.500	23668	4850	0.045	40.773	0.130	294.772	0.064	62.335	0.785	704.318
BoHV1_Mi_B_2h_bc9	366238	4463	0.012	82	105	1 846.637	1 387.741	1 390.073	884.840	1463	1308	21328	9989	0.042	42.218	0.103	319.576	0.058	66.928	0.740	717.577
BoHV1_Mi_B_4h_bc10	318558	25044	0.079	59	82	1 100.712	804.784	913.200	651.871	877	792	13993	8891	0.034	25.513	0.054	161.976	0.041	30.497	0.703	492.667
BoHV1_Mi_B_6h_bc11	362953	74546	0.205	89	82	1 503.104	1 246.498	1 279.170	1 002.317	1140	1073	20886	9588	0.032	35.900	0.052	213.674	0.039	43.706	0.705	740.893
BoHV1_Mi_B_8h_bc12	343266	142185	0.414	88	82	1 502.706	1 285.417	1 216.909	1 017.338	1135	966	25763	14823	0.033	35.861	0.054	212.876	0.039	43.418	0.710	757.779
BoHV1_Mi_B_12h_bc1	494599	289587	0.585	75	79	1 423.504	1 153.670	1 240.928	1 002.112	1118	1052	22353	12373	0.035	38.493	0.040	144.327	0.044	49.803	0.697	719.955
BoHV1_Mi_C_1h_bc3	761110	29	0	99	170	1 344.158	1 031.706	744.103	532.628	1041	593	24411	2751	0.042	20.829	0.043	26.801	0.054	24.887	0.714	378.435
BoHV1_Mi_C_2h_bc4	579646	4008	0.007	96	84	1 575.692	1 269.034	1 349.677	861.668	1213	1297	30575	7642	0.041	37.739	0.060	228.346	0.057	53.206	0.709	646.996
BoHV1_Mi_C_6h_bc6	713236	159170	0.223	60	79	1 342.753	1 058.409	1 186.325	851.916	1055	1063	30125	11968	0.037	34.073	0.039	122.295	0.045	44.023	0.687	604.219
BoHV1_Mi_C_4h_bc5	790298	77364	0.098	62	85	1 215.351	960.812	1 131.622	727.402	938	1080	35212	8755	0.037	30.362	0.038	107.565	0.045	38.379	0.682	511.134
BoHV1_Mi_C_8h_bc7	557603	207311	0.372	88	79	1 450.511	1 151.079	1 289.790	981.139	1150	1131	57011	12968	0.035	37.733	0.040	144.891	0.044	49.652	0.694	702.072
BoHV1_Mi_C_12h_bc8	635940	385974	0.607	80	81	1 363.192	967.677	1 165.552	789.570	1158	1068	19990	11309	0.036	32.004	0.038	120.078	0.045	40.991	0.693	563.505
BoHV1_Mi_Hu	688642	62676	0.091	1	82	1 046.841	820.591	627.310	407.391	815	505	26218	6653	0.056	27.664	0.052	70.598	0.057	30.145	0.661	280.092
BoHV1_Mi_A_B_C_1h	1627984	26181	0.016	1	83	1 369.229	1 129.168	1 070.364	948.169	1030	823	31020	9912	0.044	46.032	0.065	219.042	0.050	54.329	0.706	712.985
BoHV1_Mi_A_B_C_2h	2425326	62522	0.026	1	82	1 369.992	1 117.058	1 017.080	829.374	1035	831	30127	10548	0.049	45.241	0.051	141.217	0.059	59.007	0.687	591.669

## Sheet: B - BoHV-1_LoopSeq
2B. Statistics of synthetic long-read sequencing reads mapped to the viral genome
Samples	Read count	Contig count	Mapped read count	Mapped fraction	Min read length	Min mapped read length	Mean read length	Stdev length	Mean mapped read length	Stdev mapped length	Median read length	Median mapped read length	Max read length	Max mapped read length	Mismatch fraction	Stdev mismatch	Insertion fraction	Stdev insertion	Deletion fraction	Stdev deletion	GC fraction of aligned	Stdev GC content
BoHV1_Mi_Loop_2h_S1	9829090	6086	406	0.067	13	79	1 011.085	626.391	357.695	284.867	855	293	4715	2323	0.002	1.539	0.001	1.372	0.000	0.790	0.714	203.077
BoHV1_Mi_Loop_2h_S3	4482879	2720	221	0.081	20	79	920.293	591.292	397.471	368.527	763	298	4542	2807	0.001	1.003	0.000	0.438	0.001	2.357	0.713	262.926
BoHV1_Mi_Loop_2h_S4	4032326	2938	195	0.066	24	79	1 026.707	640.950	451.287	424.501	870	300	4489	2451	0.001	1.728	0.013	82.631	0.000	0.988	0.718	302.254
BoHV1_Mi_Loop_12h_S5	8068606	6600	5022	0.761	59	80	835.053	510.502	817.103	505.152	675.5	668.5	4322	3263	0.001	2.999	0.001	18.787	0.000	2.552	0.711	363.875
BoHV1_Mi_Loop_12h_S6	3969758	4149	3177	0.766	128	96	923.926	537.950	923.500	533.825	857	926	3376	3330	0.001	2.323	0.001	14.694	0.000	2.079	0.712	385.191
BoHV1_Mi_Loop_12h_S8	6244883	4605	3597	0.781	128	86	924.983	591.294	906.741	587.260	827	839	4171	3816	0.001	2.462	0.001	7.075	0.000	2.144	0.714	423.549

## Sheet: C - B_taurus_ONT
2C. Statistics of ONT MinION sequencing reads mapped to the host (Bos taurus) genome
Samples	Read count	Mapped read count	Mapped fraction	Min read length	Min mapped read length	Mean read length	Stdev length	Mean mapped read length	Stdev mapped length	Median read length	Median mapped read length	Max read length	Max mapped read length	Mismatch fraction	Stdev mismatch	Insertion fraction	Stdev insertion	Deletion fraction	Stdev deletion	GC fraction of aligned	Stdev GC content
B_taurus_Mi_odT_bc58	2574590	2299180	0.893	52	79	1 179.308	799.953	987.626	727.194	965	781	40525	9036	0.032	28.735	0.030	50.303	0.041	37.451	0.469	342.384
B_taurus_Mi_rand_bc60	2324188	2222987	0.956	68	79	1 104.522	700.912	885.362	618.943	915	720	16421	8477	0.029	24.011	0.033	69.987	0.034	26.926	0.466	294.308
B_taurus_Mi_A_Mock_bc7	263908	261058	0.989	94	79	1 534.225	1 220.904	949.710	815.571	1173	689	21881	13380	0.032	30.078	0.040	114.650	0.039	36.613	0.480	417.323
B_taurus_Mi_A_1h_bc1	780268	771251	0.988	99	81	1 331.929	995.952	862.208	697.531	1044	644	22925	12382	0.030	23.916	0.031	91.442	0.045	35.843	0.474	358.049
B_taurus_Mi_A_2h_bc2	660104	646982	0.980	93	79	1 476.860	1 221.802	1 016.640	857.279	1108	746	27464	12332	0.033	31.634	0.040	144.125	0.049	47.309	0.483	458.747
B_taurus_Mi_A_4h_bc3	234778	205584	0.876	88	79	1 593.930	1 434.932	1 077.550	956.909	1144	748	24308	12956	0.025	29.828	0.059	212.362	0.037	45.532	0.532	613.244
B_taurus_Mi_A_6h_bc4	296424	219304	0.740	91	79	1 617.360	1 423.848	1 092.749	977.420	1198	759	25373	18714	0.024	30.009	0.055	200.483	0.036	45.591	0.529	617.584
B_taurus_Mi_A_8h_bc5	291890	155338	0.532	84	79	1 445.273	1 225.804	971.387	874.327	1097	686	23434	12940	0.025	26.865	0.043	155.344	0.036	39.800	0.511	518.106
B_taurus_Mi_A_12h_bc6	247981	96661	0.390	90	83	1 560.563	1 347.506	1 040.545	986.069	1195	714	24135	11475	0.025	29.532	0.040	158.017	0.036	43.128	0.500	541.888
B_taurus_Mi_B_Mock_bc2	368642	363127	0.985	96	82	1 528.826	1 260.892	947.359	844.606	1150	677	24920	16937	0.032	31.565	0.041	117.320	0.040	38.397	0.486	437.120
B_taurus_Mi_B_1h_bc8	1307887	1281046	0.979	80	79	1 202.391	920.516	765.143	629.151	940	569	23668	14385	0.030	21.989	0.032	93.210	0.046	33.555	0.471	334.152
B_taurus_Mi_B_2h_bc9	366238	358932	0.980	82	80	1 846.637	1 387.741	1 180.499	892.400	1463	924	21328	12813	0.032	31.530	0.030	105.119	0.047	46.210	0.472	448.815
B_taurus_Mi_B_4h_bc10	318558	284986	0.895	59	79	1 100.712	804.784	691.472	515.812	877	539	13993	7289	0.025	17.236	0.032	96.686	0.036	26.071	0.489	302.520
B_taurus_Mi_B_6h_bc11	362953	280937	0.774	89	80	1 503.104	1 246.498	1 026.397	908.090	1140	729	20886	13823	0.024	27.053	0.035	134.507	0.034	37.993	0.484	478.869
B_taurus_Mi_B_8h_bc12	343266	192623	0.561	88	81	1 502.706	1 285.417	905.205	801.998	1135	644	25763	14806	0.025	24.731	0.039	141.488	0.035	36.346	0.500	462.829
B_taurus_Mi_B_12h_bc1	494599	190658	0.385	75	80	1 423.504	1 153.670	889.288	763.779	1118	635	22353	13008	0.028	27.078	0.051	159.615	0.043	43.288	0.528	490.495
B_taurus_Mi_C_Mock_bc9	210546	207923	0.988	83	82	1 548.459	1 205.902	962.397	795.052	1193	712	18000	15011	0.032	30.347	0.041	117.729	0.04	36.805	0.492	419.564
B_taurus_Mi_C_1h_bc3	761110	749238	0.984	99	79	1 344.158	1 031.706	894.817	756.791	1041	655	24411	14306	0.030	25.835	0.030	90.367	0.045	38.496	0.473	381.350
B_taurus_Mi_C_2h_bc4	579646	569056	0.982	96	80	1 575.692	1 269.034	1 183.325	1 019.607	1213	867	30575	17164	0.032	36.293	0.033	124.401	0.048	53.794	0.483	517.799
B_taurus_Mi_C_4h_bc5	790298	694572	0.879	62	79	1 215.351	960.812	917.955	832.420	938	643	35212	14880	0.027	25.797	0.031	93.751	0.037	35.939	0.483	426.833
B_taurus_Mi_C_6h_bc6	713236	539326	0.756	60	79	1 342.753	1 058.409	1 000.349	910.192	1055	708	30125	18241	0.027	28.271	0.034	114.431	0.038	39.839	0.487	468.750
B_taurus_Mi_C_8h_bc7	557603	338858	0.608	88	83	1 450.511	1 151.079	1 052.236	958.052	1150	750	57011	29598	0.026	29.310	0.032	109.596	0.037	41.430	0.494	495.051
B_taurus_Mi_C_12h_bc8	635940	236397	0.372	80	80	1 363.192	967.677	926.607	830.318	1158	675	19990	14958	0.027	26.364	0.032	103.181	0.039	37.518	0.496	427.595
B_taurus_Mi_A_B_C_Mock	740512	614695	0.830	2	80	1 709.653	1 371.850	981.095	827.105	1263	724	26450	15376	0.034	33.574	0.044	125.505	0.042	40.293	0.487	427.917
B_taurus_Mi_A_B_1h	1627984	1564070	0.961	1	79	1 369.229	1 129.168	927.507	797.638	1030	669	31020	17292	0.026	26.215	0.032	113.944	0.037	36.291	0.482	421.832
B_taurus_Mi_B_C_2h	2425326	2303616	0.950	1	79	1 369.992	1 117.058	1 060.841	941.209	1035	759	30127	20665	0.028	31.786	0.031	104.771	0.039	43.713	0.489	484.115

## Sheet: D - B_taurus_LoopSeq
2D. Statistics of synthetic long-read sequencing reads mapped to the host (Bos taurus) genome
Samples	Read count	Contig count	Mapped read count	Mapped fraction	Min read length	Min mapped read length	Mean read length	Stdev length	Mean mapped read length	Stdev mapped length	Median read length	Median mapped read length	Max read length	Max mapped read length	Mismatch fraction	Stdev mismatch	Insertion fraction	Stdev insertion	Deletion fraction	Stdev deletion	GC fraction of aligned	Stdev GC content
BoHV1_Mi_Loop_2h_S1	9829090	6086	5685	0.934	13	83	1 011.085	626.391	1 004.385	618.148	855	835	4715	4513	0.003	6.752	0.001	24.353	0.001	3.057	0.509	311.429
BoHV1_Mi_Loop_2h_S3	4482879	2720	2507	0.922	20	83	920.293	591.292	911.437	584.580	763	736	4542	4538	0.004	6.979	0.001	20.638	0.001	2.465	0.503	281.165
BoHV1_Mi_Loop_2h_S4	4032326	2938	2760	0.939	24	79	1 026.707	640.950	1 010.498	634.600	870	835.5	4489	4471	0.003	6.866	0.001	2.698	0.001	2.597	0.506	316.851
BoHV1_Mi_Loop_12h_S5	8068606	6600	1657	0.251	59	79	835.053	510.502	686.625	493.653	675.5	534	4322	4315	0.004	5.763	0.003	29.007	0.001	3.197	0.516	249.642
BoHV1_Mi_Loop_12h_S6	3969758	4149	1011	0.244	128	81	923.926	537.950	737.694	503.296	857	570	3376	3264	0.004	5.564	0.001	2.322	0.001	3.678	0.518	265.222
BoHV1_Mi_Loop_12h_S8	6244883	4605	1051	0.228	128	80	924.983	591.294	772.074	566.763	827	615	4171	4134	0.004	5.669	0.004	62.069	0.001	2.169	0.520	292.545

## Sheet: E - O_aries_ONT
2E. Statistics of ONT MinION sequencing reads mapped to the host (Ovis aries) genome
Samples	Read count	Mapped read count	Mapped fraction	Min read length	Min mapped read length	Mean read length	Stdev length	Mean mapped read length	Stdev mapped length	Median read length	Median mapped read length	Max read length	Max mapped read length	Mismatch fraction	Stdev mismatch	Insertion fraction	Stdev insertion	Deletion fraction	Stdev deletion	GC fraction of aligned	Stdev GC content
O_aries_Hu_dRNAseq	916140	249035	0.272	1	87	970.223	630.557	873.931	595.679	840	706	21963	9768	0.065	46.176	0.036	37.889	0.061	40.991	0.489	325.518
O_aries_Hu_odT_bc57	2142656	1541723	0.720	55	79	1 105.046	834.554	1 023.767	786.990	861	803	27496	9027	0.056	50.875	0.037	74.882	0.044	41.747	0.453	356.475
O_aries_Hu_rand_bc59	3326086	2883898	0.867	58	79	1 002.446	641.130	791.055	546.807	828	645	12764	10095	0.059	38.968	0.044	86.698	0.038	27.334	0.459	255.310
