# Supplementary material for: Dynamic Transcriptome Sequencing of Bovine Alphaherpesvirus Type 1 and Host Cells Carried Out by a Multi-Technique Approach
Source: Front Genet. 2021 Apr 7;12:619056. doi: 10.3389/fgene.2021.619056 (PMC8059770; doi:10.3389/fgene.2021.619056)
Supplement: Supplementary file 3 [file Table_3.XLSX]

## Sheet: Munka1
Supplementary table 3. Metadata sheet of the sequencing dataset
study_accession	sample_accession	experiment_accession	run_accession	tax_id	scientific_name (mapped to)	sample origin	host	time points	RNA selection method	library preparation	sequencing platform	fastq_ftp	submitted_ftp	sra_ftp
PRJEB33511	SAMEA5776865	ERX3459044	ERR3437021	10320	Bovine alphaherpesvirus 1	Hungary	Ovis aries	mixed	oligo(dT)	ONT dRNA	ONT MinION	ftp.sra.ebi.ac.uk/vol1/fastq/ERR343/001/ERR3437021/ERR3437021_1.fastq.gz	ftp.sra.ebi.ac.uk/vol1/run/ERR343/ERR3437021/BoHV1_Hu_dRNA.bam;ftp.sra.ebi.ac.uk/vol1/run/ERR343/ERR3437021/BoHV1_Hu_dRNA.bam.bai	ftp.sra.ebi.ac.uk/vol1/err/ERR343/001/ERR3437021
PRJEB33511	SAMEA5776865	ERX3459045	ERR3437022	10320	Bovine alphaherpesvirus 1	Hungary	Ovis aries	mixed	oligo(dT)	ONT 1D cDNA	ONT MinION	ftp.sra.ebi.ac.uk/vol1/fastq/ERR343/002/ERR3437022/ERR3437022_1.fastq.gz	ftp.sra.ebi.ac.uk/vol1/run/ERR343/ERR3437022/BoHV1_Hu_odT_bc57.bam;ftp.sra.ebi.ac.uk/vol1/run/ERR343/ERR3437022/BoHV1_Hu_odT_bc57.bam.bai	ftp.sra.ebi.ac.uk/vol1/err/ERR343/002/ERR3437022
PRJEB33511	SAMEA5776865	ERX3459046	ERR3437023	10320	Bovine alphaherpesvirus 1	Hungary	Ovis aries	mixed	ribodepletion	ONT 1D cDNA	ONT MinION	ftp.sra.ebi.ac.uk/vol1/fastq/ERR343/003/ERR3437023/ERR3437023_1.fastq.gz	ftp.sra.ebi.ac.uk/vol1/run/ERR343/ERR3437023/BoHV1_Hu_rand_bc59.bam;ftp.sra.ebi.ac.uk/vol1/run/ERR343/ERR3437023/BoHV1_Hu_rand_bc59.bam.bai	ftp.sra.ebi.ac.uk/vol1/err/ERR343/003/ERR3437023
PRJEB33511	SAMEA5776864	ERX3459047	ERR3437024	10320	Bovine alphaherpesvirus 1	Mississippi, USA	Bos taurus	mixed	oligo(dT)	ONT 1D cDNA	ONT MinION	ftp.sra.ebi.ac.uk/vol1/fastq/ERR343/004/ERR3437024/ERR3437024_1.fastq.gz	ftp.sra.ebi.ac.uk/vol1/run/ERR343/ERR3437024/BoHV1_Mi_odT_bc58.bam;ftp.sra.ebi.ac.uk/vol1/run/ERR343/ERR3437024/BoHV1_Mi_odT_bc58.bam.bai	ftp.sra.ebi.ac.uk/vol1/err/ERR343/004/ERR3437024
PRJEB33511	SAMEA5776864	ERX3459048	ERR3437025	10320	Bovine alphaherpesvirus 1	Mississippi, USA	Bos taurus	mixed	ribodepletion	ONT 1D cDNA	ONT MinION	ftp.sra.ebi.ac.uk/vol1/fastq/ERR343/005/ERR3437025/ERR3437025_1.fastq.gz	ftp.sra.ebi.ac.uk/vol1/run/ERR343/ERR3437025/BoHV1_Mi_rand_bc60.bam;ftp.sra.ebi.ac.uk/vol1/run/ERR343/ERR3437025/BoHV1_Mi_rand_bc60.bam.bai	ftp.sra.ebi.ac.uk/vol1/err/ERR343/005/ERR3437025
PRJEB33511	SAMEA5776866	ERX3459049	ERR3437026	10320	Bovine alphaherpesvirus 1	Hungary	Ovis aries	mixed	oligo(dT)	ONT 1D cDNA	ONT MinION	ftp.sra.ebi.ac.uk/vol1/fastq/ERR343/006/ERR3437026/ERR3437026_1.fastq.gz	ftp.sra.ebi.ac.uk/vol1/run/ERR343/ERR3437026/BoHV1_Mi_Hu.bam;ftp.sra.ebi.ac.uk/vol1/run/ERR343/ERR3437026/BoHV1_Mi_Hu.bam.bai	ftp.sra.ebi.ac.uk/vol1/err/ERR343/006/ERR3437026
PRJEB33511	SAMEA5776864	ERX3459052	ERR3437029	10320	Bovine alphaherpesvirus 1	Mississippi, USA	Bos taurus	4h	oligo(dT)	ONT dcDNA	ONT MinION	ftp.sra.ebi.ac.uk/vol1/fastq/ERR343/009/ERR3437029/ERR3437029_1.fastq.gz	ftp.sra.ebi.ac.uk/vol1/run/ERR343/ERR3437029/BoHV1_Mi_A_4h_bc3.bam;ftp.sra.ebi.ac.uk/vol1/run/ERR343/ERR3437029/BoHV1_Mi_A_4h_bc3.bam.bai	ftp.sra.ebi.ac.uk/vol1/err/ERR343/009/ERR3437029
PRJEB33511	SAMEA5776864	ERX3459053	ERR3437030	10320	Bovine alphaherpesvirus 1	Mississippi, USA	Bos taurus	6h	oligo(dT)	ONT dcDNA	ONT MinION	ftp.sra.ebi.ac.uk/vol1/fastq/ERR343/000/ERR3437030/ERR3437030_1.fastq.gz	ftp.sra.ebi.ac.uk/vol1/run/ERR343/ERR3437030/BoHV1_Mi_A_6h_bc4.bam;ftp.sra.ebi.ac.uk/vol1/run/ERR343/ERR3437030/BoHV1_Mi_A_6h_bc4.bam.bai	ftp.sra.ebi.ac.uk/vol1/err/ERR343/000/ERR3437030
PRJEB33511	SAMEA5776864	ERX3459054	ERR3437031	10320	Bovine alphaherpesvirus 1	Mississippi, USA	Bos taurus	8h	oligo(dT)	ONT dcDNA	ONT MinION	ftp.sra.ebi.ac.uk/vol1/fastq/ERR343/001/ERR3437031/ERR3437031_1.fastq.gz	ftp.sra.ebi.ac.uk/vol1/run/ERR343/ERR3437031/BoHV1_Mi_A_8h_bc5.bam;ftp.sra.ebi.ac.uk/vol1/run/ERR343/ERR3437031/BoHV1_Mi_A_8h_bc5.bam.bai	ftp.sra.ebi.ac.uk/vol1/err/ERR343/001/ERR3437031
PRJEB33511	SAMEA5776864	ERX3459055	ERR3437032	10320	Bovine alphaherpesvirus 1	Mississippi, USA	Bos taurus	12h	oligo(dT)	ONT dcDNA	ONT MinION	ftp.sra.ebi.ac.uk/vol1/fastq/ERR343/002/ERR3437032/ERR3437032_1.fastq.gz	ftp.sra.ebi.ac.uk/vol1/run/ERR343/ERR3437032/BoHV1_Mi_A_12h_bc6.bam;ftp.sra.ebi.ac.uk/vol1/run/ERR343/ERR3437032/BoHV1_Mi_A_12h_bc6.bam.bai	ftp.sra.ebi.ac.uk/vol1/err/ERR343/002/ERR3437032
PRJEB33511	SAMEA5776864	ERX3459059	ERR3437036	10320	Bovine alphaherpesvirus 1	Mississippi, USA	Bos taurus	4h	oligo(dT)	ONT dcDNA	ONT MinION	ftp.sra.ebi.ac.uk/vol1/fastq/ERR343/006/ERR3437036/ERR3437036_1.fastq.gz	ftp.sra.ebi.ac.uk/vol1/run/ERR343/ERR3437036/BoHV1_Mi_B_4h_bc10.bam;ftp.sra.ebi.ac.uk/vol1/run/ERR343/ERR3437036/BoHV1_Mi_B_4h_bc10.bam.bai	ftp.sra.ebi.ac.uk/vol1/err/ERR343/006/ERR3437036
PRJEB33511	SAMEA5776864	ERX3459060	ERR3437037	10320	Bovine alphaherpesvirus 1	Mississippi, USA	Bos taurus	6h	oligo(dT)	ONT dcDNA	ONT MinION	ftp.sra.ebi.ac.uk/vol1/fastq/ERR343/007/ERR3437037/ERR3437037_1.fastq.gz	ftp.sra.ebi.ac.uk/vol1/run/ERR343/ERR3437037/BoHV1_Mi_B_6h_bc11.bam;ftp.sra.ebi.ac.uk/vol1/run/ERR343/ERR3437037/BoHV1_Mi_B_6h_bc11.bam.bai	ftp.sra.ebi.ac.uk/vol1/err/ERR343/007/ERR3437037
PRJEB33511	SAMEA5776864	ERX3459061	ERR3437038	10320	Bovine alphaherpesvirus 1	Mississippi, USA	Bos taurus	8h	oligo(dT)	ONT dcDNA	ONT MinION	ftp.sra.ebi.ac.uk/vol1/fastq/ERR343/008/ERR3437038/ERR3437038_1.fastq.gz	ftp.sra.ebi.ac.uk/vol1/run/ERR343/ERR3437038/BoHV1_Mi_B_8h_bc12.bam;ftp.sra.ebi.ac.uk/vol1/run/ERR343/ERR3437038/BoHV1_Mi_B_8h_bc12.bam.bai	ftp.sra.ebi.ac.uk/vol1/err/ERR343/008/ERR3437038
PRJEB33511	SAMEA5776864	ERX3459062	ERR3437039	10320	Bovine alphaherpesvirus 1	Mississippi, USA	Bos taurus	12h	oligo(dT)	ONT dcDNA	ONT MinION	ftp.sra.ebi.ac.uk/vol1/fastq/ERR343/009/ERR3437039/ERR3437039_1.fastq.gz	ftp.sra.ebi.ac.uk/vol1/run/ERR343/ERR3437039/BoHV1_Mi_B_12h_bc1.bam;ftp.sra.ebi.ac.uk/vol1/run/ERR343/ERR3437039/BoHV1_Mi_B_12h_bc1.bam.bai	ftp.sra.ebi.ac.uk/vol1/err/ERR343/009/ERR3437039
PRJEB33511	SAMEA5776864	ERX3459066	ERR3437043	10320	Bovine alphaherpesvirus 1	Mississippi, USA	Bos taurus	4h	oligo(dT)	ONT dcDNA	ONT MinION	ftp.sra.ebi.ac.uk/vol1/fastq/ERR343/003/ERR3437043/ERR3437043_1.fastq.gz	ftp.sra.ebi.ac.uk/vol1/run/ERR343/ERR3437043/BoHV1_Mi_C_4h_bc5.bam;ftp.sra.ebi.ac.uk/vol1/run/ERR343/ERR3437043/BoHV1_Mi_C_4h_bc5.bam.bai	ftp.sra.ebi.ac.uk/vol1/err/ERR343/003/ERR3437043
PRJEB33511	SAMEA5776864	ERX3459067	ERR3437044	10320	Bovine alphaherpesvirus 1	Mississippi, USA	Bos taurus	6h	oligo(dT)	ONT dcDNA	ONT MinION	ftp.sra.ebi.ac.uk/vol1/fastq/ERR343/004/ERR3437044/ERR3437044_1.fastq.gz	ftp.sra.ebi.ac.uk/vol1/run/ERR343/ERR3437044/BoHV1_Mi_C_6h_bc6.bam;ftp.sra.ebi.ac.uk/vol1/run/ERR343/ERR3437044/BoHV1_Mi_C_6h_bc6.bam.bai	ftp.sra.ebi.ac.uk/vol1/err/ERR343/004/ERR3437044
PRJEB33511	SAMEA5776864	ERX3459068	ERR3437045	10320	Bovine alphaherpesvirus 1	Mississippi, USA	Bos taurus	8h	oligo(dT)	ONT dcDNA	ONT MinION	ftp.sra.ebi.ac.uk/vol1/fastq/ERR343/005/ERR3437045/ERR3437045_1.fastq.gz	ftp.sra.ebi.ac.uk/vol1/run/ERR343/ERR3437045/BoHV1_Mi_C_8h_bc7.bam;ftp.sra.ebi.ac.uk/vol1/run/ERR343/ERR3437045/BoHV1_Mi_C_8h_bc7.bam.bai	ftp.sra.ebi.ac.uk/vol1/err/ERR343/005/ERR3437045
PRJEB33511	SAMEA5776864	ERX3459069	ERR3437046	10320	Bovine alphaherpesvirus 1	Mississippi, USA	Bos taurus	12h	oligo(dT)	ONT dcDNA	ONT MinION	ftp.sra.ebi.ac.uk/vol1/fastq/ERR343/006/ERR3437046/ERR3437046_1.fastq.gz	ftp.sra.ebi.ac.uk/vol1/run/ERR343/ERR3437046/BoHV1_Mi_C_12h_bc8.bam;ftp.sra.ebi.ac.uk/vol1/run/ERR343/ERR3437046/BoHV1_Mi_C_12h_bc8.bam.bai	ftp.sra.ebi.ac.uk/vol1/err/ERR343/006/ERR3437046
PRJEB33511	SAMEA5818843	ERX3480744	ERR3458993	9940	Ovis aries	Hungary	Ovis aries	mixed	oligo(dT)	ONT dRNA	ONT MinION	ftp.sra.ebi.ac.uk/vol1/fastq/ERR345/003/ERR3458993/ERR3458993_1.fastq.gz	ftp.sra.ebi.ac.uk/vol1/run/ERR345/ERR3458993/O_aries_Hu_dRNAseq.bam;ftp.sra.ebi.ac.uk/vol1/run/ERR345/ERR3458993/O_aries_Hu_dRNAseq.bam.bai	ftp.sra.ebi.ac.uk/vol1/err/ERR345/003/ERR3458993
PRJEB33511	SAMEA5818843	ERX3480745	ERR3458994	9940	Ovis aries	Hungary	Ovis aries	mixed	oligo(dT)	ONT 1D cDNA	ONT MinION	ftp.sra.ebi.ac.uk/vol1/fastq/ERR345/004/ERR3458994/ERR3458994_1.fastq.gz	ftp.sra.ebi.ac.uk/vol1/run/ERR345/ERR3458994/O_aries_Hu_odT_bc57.bam;ftp.sra.ebi.ac.uk/vol1/run/ERR345/ERR3458994/O_aries_Hu_odT_bc57.bam.bai	ftp.sra.ebi.ac.uk/vol1/err/ERR345/004/ERR3458994
PRJEB33511	SAMEA5818843	ERX3480746	ERR3458995	9940	Ovis aries	Hungary	Ovis aries	mixed	ribodepletion	ONT 1D cDNA	ONT MinION	ftp.sra.ebi.ac.uk/vol1/fastq/ERR345/005/ERR3458995/ERR3458995_1.fastq.gz	ftp.sra.ebi.ac.uk/vol1/run/ERR345/ERR3458995/O_aries_Hu_rand_bc59.bam;ftp.sra.ebi.ac.uk/vol1/run/ERR345/ERR3458995/O_aries_Hu_rand_bc59.bam.bai	ftp.sra.ebi.ac.uk/vol1/err/ERR345/005/ERR3458995
PRJEB33511	SAMEA5818842	ERX3480747	ERR3458996	9913	Bos taurus	Mississippi, USA	Bos taurus	mixed	oligo(dT)	ONT 1D cDNA	ONT MinION	ftp.sra.ebi.ac.uk/vol1/fastq/ERR345/006/ERR3458996/ERR3458996_1.fastq.gz	ftp.sra.ebi.ac.uk/vol1/run/ERR345/ERR3458996/B_taurus_Mi_odT_bc58.bam;ftp.sra.ebi.ac.uk/vol1/run/ERR345/ERR3458996/B_taurus_Mi_odT_bc58.bam.bai	ftp.sra.ebi.ac.uk/vol1/err/ERR345/006/ERR3458996
PRJEB33511	SAMEA5818842	ERX3480748	ERR3458997	9913	Bos taurus	Mississippi, USA	Bos taurus	mixed	ribodepletion	ONT 1D cDNA	ONT MinION	ftp.sra.ebi.ac.uk/vol1/fastq/ERR345/007/ERR3458997/ERR3458997_1.fastq.gz	ftp.sra.ebi.ac.uk/vol1/run/ERR345/ERR3458997/B_taurus_Mi_rand_bc60.bam;ftp.sra.ebi.ac.uk/vol1/run/ERR345/ERR3458997/B_taurus_Mi_rand_bc60.bam.bai	ftp.sra.ebi.ac.uk/vol1/err/ERR345/007/ERR3458997
PRJEB33511	SAMEA5818842	ERX3480751	ERR3459000	9913	Bos taurus	Mississippi, USA	Bos taurus	4h	oligo(dT)	ONT dcDNA	ONT MinION	ftp.sra.ebi.ac.uk/vol1/fastq/ERR345/000/ERR3459000/ERR3459000_1.fastq.gz	ftp.sra.ebi.ac.uk/vol1/run/ERR345/ERR3459000/B_taurus_Mi_A_4h_bc3.bam;ftp.sra.ebi.ac.uk/vol1/run/ERR345/ERR3459000/B_taurus_Mi_A_4h_bc3.bam.bai	ftp.sra.ebi.ac.uk/vol1/err/ERR345/000/ERR3459000
PRJEB33511	SAMEA5818842	ERX3480752	ERR3459001	9913	Bos taurus	Mississippi, USA	Bos taurus	6h	oligo(dT)	ONT dcDNA	ONT MinION	ftp.sra.ebi.ac.uk/vol1/fastq/ERR345/001/ERR3459001/ERR3459001_1.fastq.gz	ftp.sra.ebi.ac.uk/vol1/run/ERR345/ERR3459001/B_taurus_Mi_A_6h_bc4.bam;ftp.sra.ebi.ac.uk/vol1/run/ERR345/ERR3459001/B_taurus_Mi_A_6h_bc4.bam.bai	ftp.sra.ebi.ac.uk/vol1/err/ERR345/001/ERR3459001
PRJEB33511	SAMEA5818842	ERX3480753	ERR3459002	9913	Bos taurus	Mississippi, USA	Bos taurus	8h	oligo(dT)	ONT dcDNA	ONT MinION	ftp.sra.ebi.ac.uk/vol1/fastq/ERR345/002/ERR3459002/ERR3459002_1.fastq.gz	ftp.sra.ebi.ac.uk/vol1/run/ERR345/ERR3459002/B_taurus_Mi_A_8h_bc5.bam;ftp.sra.ebi.ac.uk/vol1/run/ERR345/ERR3459002/B_taurus_Mi_A_8h_bc5.bam.bai	ftp.sra.ebi.ac.uk/vol1/err/ERR345/002/ERR3459002
PRJEB33511	SAMEA5818842	ERX3480754	ERR3459003	9913	Bos taurus	Mississippi, USA	Bos taurus	12h	oligo(dT)	ONT dcDNA	ONT MinION	ftp.sra.ebi.ac.uk/vol1/fastq/ERR345/003/ERR3459003/ERR3459003_1.fastq.gz	ftp.sra.ebi.ac.uk/vol1/run/ERR345/ERR3459003/B_taurus_Mi_A_12h_bc6.bam;ftp.sra.ebi.ac.uk/vol1/run/ERR345/ERR3459003/B_taurus_Mi_A_12h_bc6.bam.bai	ftp.sra.ebi.ac.uk/vol1/err/ERR345/003/ERR3459003
PRJEB33511	SAMEA5818842	ERX3480757	ERR3459006	9913	Bos taurus	Mississippi, USA	Bos taurus	4h	oligo(dT)	ONT dcDNA	ONT MinION	ftp.sra.ebi.ac.uk/vol1/fastq/ERR345/006/ERR3459006/ERR3459006_1.fastq.gz	ftp.sra.ebi.ac.uk/vol1/run/ERR345/ERR3459006/B_taurus_Mi_B_4h_bc10.bam;ftp.sra.ebi.ac.uk/vol1/run/ERR345/ERR3459006/B_taurus_Mi_B_4h_bc10.bam.bai	ftp.sra.ebi.ac.uk/vol1/err/ERR345/006/ERR3459006
PRJEB33511	SAMEA5818842	ERX3480758	ERR3459007	9913	Bos taurus	Mississippi, USA	Bos taurus	6h	oligo(dT)	ONT dcDNA	ONT MinION	ftp.sra.ebi.ac.uk/vol1/fastq/ERR345/007/ERR3459007/ERR3459007_1.fastq.gz	ftp.sra.ebi.ac.uk/vol1/run/ERR345/ERR3459007/B_taurus_Mi_B_6h_bc11.bam;ftp.sra.ebi.ac.uk/vol1/run/ERR345/ERR3459007/B_taurus_Mi_B_6h_bc11.bam.bai	ftp.sra.ebi.ac.uk/vol1/err/ERR345/007/ERR3459007
PRJEB33511	SAMEA5818842	ERX3480759	ERR3459008	9913	Bos taurus	Mississippi, USA	Bos taurus	8h	oligo(dT)	ONT dcDNA	ONT MinION	ftp.sra.ebi.ac.uk/vol1/fastq/ERR345/008/ERR3459008/ERR3459008_1.fastq.gz	ftp.sra.ebi.ac.uk/vol1/run/ERR345/ERR3459008/B_taurus_Mi_B_8h_bc12.bam;ftp.sra.ebi.ac.uk/vol1/run/ERR345/ERR3459008/B_taurus_Mi_B_8h_bc12.bam.bai	ftp.sra.ebi.ac.uk/vol1/err/ERR345/008/ERR3459008
PRJEB33511	SAMEA5818842	ERX3480760	ERR3459009	9913	Bos taurus	Mississippi, USA	Bos taurus	12h	oligo(dT)	ONT dcDNA	ONT MinION	ftp.sra.ebi.ac.uk/vol1/fastq/ERR345/009/ERR3459009/ERR3459009_1.fastq.gz	ftp.sra.ebi.ac.uk/vol1/run/ERR345/ERR3459009/B_taurus_Mi_B_12h_bc1.bam;ftp.sra.ebi.ac.uk/vol1/run/ERR345/ERR3459009/B_taurus_Mi_B_12h_bc1.bam.bai	ftp.sra.ebi.ac.uk/vol1/err/ERR345/009/ERR3459009
PRJEB33511	SAMEA5818842	ERX3480763	ERR3459012	9913	Bos taurus	Mississippi, USA	Bos taurus	4h	oligo(dT)	ONT dcDNA	ONT MinION	ftp.sra.ebi.ac.uk/vol1/fastq/ERR345/002/ERR3459012/ERR3459012_1.fastq.gz	ftp.sra.ebi.ac.uk/vol1/run/ERR345/ERR3459012/B_taurus_Mi_C_4h_bc5.bam;ftp.sra.ebi.ac.uk/vol1/run/ERR345/ERR3459012/B_taurus_Mi_C_4h_bc5.bam.bai	ftp.sra.ebi.ac.uk/vol1/err/ERR345/002/ERR3459012
PRJEB33511	SAMEA5818842	ERX3480764	ERR3459013	9913	Bos taurus	Mississippi, USA	Bos taurus	6h	oligo(dT)	ONT dcDNA	ONT MinION	ftp.sra.ebi.ac.uk/vol1/fastq/ERR345/003/ERR3459013/ERR3459013_1.fastq.gz	ftp.sra.ebi.ac.uk/vol1/run/ERR345/ERR3459013/B_taurus_Mi_C_6h_bc6.bam;ftp.sra.ebi.ac.uk/vol1/run/ERR345/ERR3459013/B_taurus_Mi_C_6h_bc6.bam.bai	ftp.sra.ebi.ac.uk/vol1/err/ERR345/003/ERR3459013
PRJEB33511	SAMEA5818842	ERX3480765	ERR3459014	9913	Bos taurus	Mississippi, USA	Bos taurus	8h	oligo(dT)	ONT dcDNA	ONT MinION	ftp.sra.ebi.ac.uk/vol1/fastq/ERR345/004/ERR3459014/ERR3459014_1.fastq.gz	ftp.sra.ebi.ac.uk/vol1/run/ERR345/ERR3459014/B_taurus_Mi_C_8h_bc7.bam;ftp.sra.ebi.ac.uk/vol1/run/ERR345/ERR3459014/B_taurus_Mi_C_8h_bc7.bam.bai	ftp.sra.ebi.ac.uk/vol1/err/ERR345/004/ERR3459014
PRJEB33511	SAMEA5818842	ERX3480766	ERR3459015	9913	Bos taurus	Mississippi, USA	Bos taurus	12h	oligo(dT)	ONT dcDNA	ONT MinION	ftp.sra.ebi.ac.uk/vol1/fastq/ERR345/005/ERR3459015/ERR3459015_1.fastq.gz	ftp.sra.ebi.ac.uk/vol1/run/ERR345/ERR3459015/B_taurus_Mi_C_12h_bc8.bam;ftp.sra.ebi.ac.uk/vol1/run/ERR345/ERR3459015/B_taurus_Mi_C_12h_bc8.bam.bai	ftp.sra.ebi.ac.uk/vol1/err/ERR345/005/ERR3459015
PRJEB33511	SAMEA5818842	ERX3566637	ERR3568238	9913	Bos taurus	Mississippi, USA	Bos taurus	1h	oligo(dT)	ONT dcDNA	ONT MinION	ftp.sra.ebi.ac.uk/vol1/fastq/ERR356/008/ERR3568238/ERR3568238_1.fastq.gz	ftp.sra.ebi.ac.uk/vol1/run/ERR356/ERR3568238/B_taurus_Mi_A_1h_bc1.bam;ftp.sra.ebi.ac.uk/vol1/run/ERR356/ERR3568238/B_taurus_Mi_A_1h_bc1.bam.bai	ftp.sra.ebi.ac.uk/vol1/err/ERR356/008/ERR3568238
PRJEB33511	SAMEA5818842	ERX3566638	ERR3568239	9913	Bos taurus	Mississippi, USA	Bos taurus	2h	oligo(dT)	ONT dcDNA	ONT MinION	ftp.sra.ebi.ac.uk/vol1/fastq/ERR356/009/ERR3568239/ERR3568239_1.fastq.gz	ftp.sra.ebi.ac.uk/vol1/run/ERR356/ERR3568239/B_taurus_Mi_A_2h_bc2.bam;ftp.sra.ebi.ac.uk/vol1/run/ERR356/ERR3568239/B_taurus_Mi_A_2h_bc2.bam.bai	ftp.sra.ebi.ac.uk/vol1/err/ERR356/009/ERR3568239
PRJEB33511	SAMEA5818842	ERX3566639	ERR3568240	9913	Bos taurus	Mississippi, USA	Bos taurus	1h	oligo(dT)	ONT dcDNA	ONT MinION	ftp.sra.ebi.ac.uk/vol1/fastq/ERR356/000/ERR3568240/ERR3568240_1.fastq.gz	ftp.sra.ebi.ac.uk/vol1/run/ERR356/ERR3568240/B_taurus_Mi_B_1h_bc8.bam;ftp.sra.ebi.ac.uk/vol1/run/ERR356/ERR3568240/B_taurus_Mi_B_1h_bc8.bam.bai	ftp.sra.ebi.ac.uk/vol1/err/ERR356/000/ERR3568240
PRJEB33511	SAMEA5818842	ERX3566640	ERR3568241	9913	Bos taurus	Mississippi, USA	Bos taurus	2h	oligo(dT)	ONT dcDNA	ONT MinION	ftp.sra.ebi.ac.uk/vol1/fastq/ERR356/001/ERR3568241/ERR3568241_1.fastq.gz	ftp.sra.ebi.ac.uk/vol1/run/ERR356/ERR3568241/B_taurus_Mi_B_2h_bc9.bam;ftp.sra.ebi.ac.uk/vol1/run/ERR356/ERR3568241/B_taurus_Mi_B_2h_bc9.bam.bai	ftp.sra.ebi.ac.uk/vol1/err/ERR356/001/ERR3568241
PRJEB33511	SAMEA5818842	ERX3566641	ERR3568242	9913	Bos taurus	Mississippi, USA	Bos taurus	1h	oligo(dT)	ONT dcDNA	ONT MinION	ftp.sra.ebi.ac.uk/vol1/fastq/ERR356/002/ERR3568242/ERR3568242_1.fastq.gz	ftp.sra.ebi.ac.uk/vol1/run/ERR356/ERR3568242/B_taurus_Mi_C_1h_bc3.bam;ftp.sra.ebi.ac.uk/vol1/run/ERR356/ERR3568242/B_taurus_Mi_C_1h_bc3.bam.bai	ftp.sra.ebi.ac.uk/vol1/err/ERR356/002/ERR3568242
PRJEB33511	SAMEA5818842	ERX3566642	ERR3568243	9913	Bos taurus	Mississippi, USA	Bos taurus	2h	oligo(dT)	ONT dcDNA	ONT MinION	ftp.sra.ebi.ac.uk/vol1/fastq/ERR356/003/ERR3568243/ERR3568243_1.fastq.gz	ftp.sra.ebi.ac.uk/vol1/run/ERR356/ERR3568243/B_taurus_Mi_C_2h_bc4.bam;ftp.sra.ebi.ac.uk/vol1/run/ERR356/ERR3568243/B_taurus_Mi_C_2h_bc4.bam.bai	ftp.sra.ebi.ac.uk/vol1/err/ERR356/003/ERR3568243
PRJEB33511	SAMEA5818842	ERX3566643	ERR3568244	9913	Bos taurus	Mississippi, USA	Bos taurus	mock	oligo(dT)	ONT dcDNA	ONT MinION	ftp.sra.ebi.ac.uk/vol1/fastq/ERR356/004/ERR3568244/ERR3568244_1.fastq.gz	ftp.sra.ebi.ac.uk/vol1/run/ERR356/ERR3568244/B_taurus_Mi_A_Mock_bc7.bam;ftp.sra.ebi.ac.uk/vol1/run/ERR356/ERR3568244/B_taurus_Mi_A_Mock_bc7.bam.bai	ftp.sra.ebi.ac.uk/vol1/err/ERR356/004/ERR3568244
PRJEB33511	SAMEA5818842	ERX3566644	ERR3568245	9913	Bos taurus	Mississippi, USA	Bos taurus	mock	oligo(dT)	ONT dcDNA	ONT MinION	ftp.sra.ebi.ac.uk/vol1/fastq/ERR356/005/ERR3568245/ERR3568245_1.fastq.gz	ftp.sra.ebi.ac.uk/vol1/run/ERR356/ERR3568245/B_taurus_Mi_B_Mock_bc2.bam;ftp.sra.ebi.ac.uk/vol1/run/ERR356/ERR3568245/B_taurus_Mi_B_Mock_bc2.bam.bai	ftp.sra.ebi.ac.uk/vol1/err/ERR356/005/ERR3568245
PRJEB33511	SAMEA5818842	ERX3566645	ERR3568246	9913	Bos taurus	Mississippi, USA	Bos taurus	mock	oligo(dT)	ONT dcDNA	ONT MinION	ftp.sra.ebi.ac.uk/vol1/fastq/ERR356/006/ERR3568246/ERR3568246_1.fastq.gz	ftp.sra.ebi.ac.uk/vol1/run/ERR356/ERR3568246/B_taurus_Mi_C_Mock_bc9.bam;ftp.sra.ebi.ac.uk/vol1/run/ERR356/ERR3568246/B_taurus_Mi_C_Mock_bc9.bam.bai	ftp.sra.ebi.ac.uk/vol1/err/ERR356/006/ERR3568246
PRJEB33511	SAMEA5818842	ERX3566646	ERR3568247	9913	Bos taurus	Mississippi, USA	Bos taurus	mixed	oligo(dT)	ONT dcDNA	ONT MinION	ftp.sra.ebi.ac.uk/vol1/fastq/ERR356/007/ERR3568247/ERR3568247_1.fastq.gz	ftp.sra.ebi.ac.uk/vol1/run/ERR356/ERR3568247/B_taurus_Mi_A_B_1h.bam;ftp.sra.ebi.ac.uk/vol1/run/ERR356/ERR3568247/B_taurus_Mi_A_B_1h.bam.bai	ftp.sra.ebi.ac.uk/vol1/err/ERR356/007/ERR3568247
PRJEB33511	SAMEA5818842	ERX3566647	ERR3568248	9913	Bos taurus	Mississippi, USA	Bos taurus	mixed	oligo(dT)	ONT dcDNA	ONT MinION	ftp.sra.ebi.ac.uk/vol1/fastq/ERR356/008/ERR3568248/ERR3568248_1.fastq.gz	ftp.sra.ebi.ac.uk/vol1/run/ERR356/ERR3568248/B_taurus_Mi_B_C_2h.bam;ftp.sra.ebi.ac.uk/vol1/run/ERR356/ERR3568248/B_taurus_Mi_B_C_2h.bam.bai	ftp.sra.ebi.ac.uk/vol1/err/ERR356/008/ERR3568248
PRJEB33511	SAMEA5818842	ERX3566648	ERR3568249	9913	Bos taurus	Mississippi, USA	Bos taurus	mock	oligo(dT)	ONT dcDNA	ONT MinION	ftp.sra.ebi.ac.uk/vol1/fastq/ERR356/009/ERR3568249/ERR3568249_1.fastq.gz	ftp.sra.ebi.ac.uk/vol1/run/ERR356/ERR3568249/B_taurus_Mi_A_B_C_Mock.bam;ftp.sra.ebi.ac.uk/vol1/run/ERR356/ERR3568249/B_taurus_Mi_A_B_C_Mock.bam.bai	ftp.sra.ebi.ac.uk/vol1/err/ERR356/009/ERR3568249
PRJEB33511	SAMEA5776864	ERX3566649	ERR3568250	10320	Bovine alphaherpesvirus 1	Mississippi, USA	Bos taurus	1h	oligo(dT)	ONT dcDNA	ONT MinION	ftp.sra.ebi.ac.uk/vol1/fastq/ERR356/000/ERR3568250/ERR3568250_1.fastq.gz	ftp.sra.ebi.ac.uk/vol1/run/ERR356/ERR3568250/BoHV1_Mi_A_1h_bc1.bam;ftp.sra.ebi.ac.uk/vol1/run/ERR356/ERR3568250/BoHV1_Mi_A_1h_bc1.bam.bai	ftp.sra.ebi.ac.uk/vol1/err/ERR356/000/ERR3568250
PRJEB33511	SAMEA5776864	ERX3566650	ERR3568251	10320	Bovine alphaherpesvirus 1	Mississippi, USA	Bos taurus	2h	oligo(dT)	ONT dcDNA	ONT MinION	ftp.sra.ebi.ac.uk/vol1/fastq/ERR356/001/ERR3568251/ERR3568251_1.fastq.gz	ftp.sra.ebi.ac.uk/vol1/run/ERR356/ERR3568251/BoHV1_Mi_A_2h_bc2.bam;ftp.sra.ebi.ac.uk/vol1/run/ERR356/ERR3568251/BoHV1_Mi_A_2h_bc2.bam.bai	ftp.sra.ebi.ac.uk/vol1/err/ERR356/001/ERR3568251
PRJEB33511	SAMEA5776864	ERX3566651	ERR3568252	10320	Bovine alphaherpesvirus 1	Mississippi, USA	Bos taurus	1h	oligo(dT)	ONT dcDNA	ONT MinION	ftp.sra.ebi.ac.uk/vol1/fastq/ERR356/002/ERR3568252/ERR3568252_1.fastq.gz	ftp.sra.ebi.ac.uk/vol1/run/ERR356/ERR3568252/BoHV1_Mi_B_1h_bc8.bam;ftp.sra.ebi.ac.uk/vol1/run/ERR356/ERR3568252/BoHV1_Mi_B_1h_bc8.bam.bai	ftp.sra.ebi.ac.uk/vol1/err/ERR356/002/ERR3568252
PRJEB33511	SAMEA5776864	ERX3566652	ERR3568253	10320	Bovine alphaherpesvirus 1	Mississippi, USA	Bos taurus	2h	oligo(dT)	ONT dcDNA	ONT MinION	ftp.sra.ebi.ac.uk/vol1/fastq/ERR356/003/ERR3568253/ERR3568253_1.fastq.gz	ftp.sra.ebi.ac.uk/vol1/run/ERR356/ERR3568253/BoHV1_Mi_B_2h_bc9.bam;ftp.sra.ebi.ac.uk/vol1/run/ERR356/ERR3568253/BoHV1_Mi_B_2h_bc9.bam.bai	ftp.sra.ebi.ac.uk/vol1/err/ERR356/003/ERR3568253
PRJEB33511	SAMEA5776864	ERX3566653	ERR3568254	10320	Bovine alphaherpesvirus 1	Mississippi, USA	Bos taurus	1h	oligo(dT)	ONT dcDNA	ONT MinION	ftp.sra.ebi.ac.uk/vol1/fastq/ERR356/004/ERR3568254/ERR3568254_1.fastq.gz	ftp.sra.ebi.ac.uk/vol1/run/ERR356/ERR3568254/BoHV1_Mi_C_1h_bc3.bam;ftp.sra.ebi.ac.uk/vol1/run/ERR356/ERR3568254/BoHV1_Mi_C_1h_bc3.bam.bai	ftp.sra.ebi.ac.uk/vol1/err/ERR356/004/ERR3568254
PRJEB33511	SAMEA5776864	ERX3566654	ERR3568255	10320	Bovine alphaherpesvirus 1	Mississippi, USA	Bos taurus	2h	oligo(dT)	ONT dcDNA	ONT MinION	ftp.sra.ebi.ac.uk/vol1/fastq/ERR356/005/ERR3568255/ERR3568255_1.fastq.gz	ftp.sra.ebi.ac.uk/vol1/run/ERR356/ERR3568255/BoHV1_Mi_C_2h_bc4.bam;ftp.sra.ebi.ac.uk/vol1/run/ERR356/ERR3568255/BoHV1_Mi_C_2h_bc4.bam.bai	ftp.sra.ebi.ac.uk/vol1/err/ERR356/005/ERR3568255
PRJEB33511	SAMEA5776864	ERX3566655	ERR3568256	10320	Bovine alphaherpesvirus 1	Mississippi, USA	Bos taurus	1h	oligo(dT)	ONT dcDNA	ONT MinION	ftp.sra.ebi.ac.uk/vol1/fastq/ERR356/006/ERR3568256/ERR3568256_1.fastq.gz	ftp.sra.ebi.ac.uk/vol1/run/ERR356/ERR3568256/BoHV1_Mi_A_B_C_1h.bam;ftp.sra.ebi.ac.uk/vol1/run/ERR356/ERR3568256/BoHV1_Mi_A_B_C_1h.bam.bai	ftp.sra.ebi.ac.uk/vol1/err/ERR356/006/ERR3568256
PRJEB33511	SAMEA5776864	ERX3566656	ERR3568257	10320	Bovine alphaherpesvirus 1	Mississippi, USA	Bos taurus	2h	oligo(dT)	ONT dcDNA	ONT MinION	ftp.sra.ebi.ac.uk/vol1/fastq/ERR356/007/ERR3568257/ERR3568257_1.fastq.gz	ftp.sra.ebi.ac.uk/vol1/run/ERR356/ERR3568257/BoHV1_Mi_A_B_C_2h.bam;ftp.sra.ebi.ac.uk/vol1/run/ERR356/ERR3568257/BoHV1_Mi_A_B_C_2h.bam.bai	ftp.sra.ebi.ac.uk/vol1/err/ERR356/007/ERR3568257
PRJEB33511	SAMEA6534873	ERX3905457	ERR3895397	10320	Bovine alphaherpesvirus 1	Mississippi, USA	Bos taurus	2h	oligo(dT)	LoopSeq	Illumina MiSeq	ftp.sra.ebi.ac.uk/vol1/fastq/ERR389/007/ERR3895397/ERR3895397.fastq.gz	ftp.sra.ebi.ac.uk/vol1/run/ERR389/ERR3895397/BoHV1_2h_A_bc1_untrimmed.bam	ftp.sra.ebi.ac.uk/vol1/err/ERR389/007/ERR3895397
PRJEB33511	SAMEA6534873	ERX3905458	ERR3895398	10320	Bovine alphaherpesvirus 1	Mississippi, USA	Bos taurus	2h	oligo(dT)	LoopSeq	Illumina MiSeq	ftp.sra.ebi.ac.uk/vol1/fastq/ERR389/008/ERR3895398/ERR3895398.fastq.gz	ftp.sra.ebi.ac.uk/vol1/run/ERR389/ERR3895398/BoHV1_2h_A_bc3_untrimmed.bam	ftp.sra.ebi.ac.uk/vol1/err/ERR389/008/ERR3895398
PRJEB33511	SAMEA6534873	ERX3905459	ERR3895399	10320	Bovine alphaherpesvirus 1	Mississippi, USA	Bos taurus	2h	oligo(dT)	LoopSeq	Illumina MiSeq	ftp.sra.ebi.ac.uk/vol1/fastq/ERR389/009/ERR3895399/ERR3895399.fastq.gz	ftp.sra.ebi.ac.uk/vol1/run/ERR389/ERR3895399/BoHV1_2h_C_bc4_untrimmed.bam	ftp.sra.ebi.ac.uk/vol1/err/ERR389/009/ERR3895399
PRJEB33511	SAMEA6534873	ERX3905460	ERR3895400	10320	Bovine alphaherpesvirus 1	Mississippi, USA	Bos taurus	12h	oligo(dT)	LoopSeq	Illumina MiSeq	ftp.sra.ebi.ac.uk/vol1/fastq/ERR389/000/ERR3895400/ERR3895400.fastq.gz	ftp.sra.ebi.ac.uk/vol1/run/ERR389/ERR3895400/BoHV1_12h_A_bc5_untrimmed.bam	ftp.sra.ebi.ac.uk/vol1/err/ERR389/000/ERR3895400
PRJEB33511	SAMEA6534873	ERX3905461	ERR3895401	10320	Bovine alphaherpesvirus 1	Mississippi, USA	Bos taurus	12h	oligo(dT)	LoopSeq	Illumina MiSeq	ftp.sra.ebi.ac.uk/vol1/fastq/ERR389/001/ERR3895401/ERR3895401.fastq.gz	ftp.sra.ebi.ac.uk/vol1/run/ERR389/ERR3895401/BoHV1_12h_B_bc6_untrimmed.bam	ftp.sra.ebi.ac.uk/vol1/err/ERR389/001/ERR3895401
PRJEB33511	SAMEA6534873	ERX3905462	ERR3895402	10320	Bovine alphaherpesvirus 1	Mississippi, USA	Bos taurus	12h	oligo(dT)	LoopSeq	Illumina MiSeq	ftp.sra.ebi.ac.uk/vol1/fastq/ERR389/002/ERR3895402/ERR3895402.fastq.gz	ftp.sra.ebi.ac.uk/vol1/run/ERR389/ERR3895402/BoHV1_12h_C_bc8_untrimmed.bam	ftp.sra.ebi.ac.uk/vol1/err/ERR389/002/ERR3895402
